# Supplementary material for: Oxidative Stress and Mitochondria Are Involved in Anaphylaxis and Mast Cell Degranulation: A Systematic Review
Source: Antioxidants (Basel). 2024 Jul 29;13(8):920. doi: 10.3390/antiox13080920 (PMC11352116; doi:10.3390/antiox13080920)
Supplement: Supplementary file 1 [file antioxidants-13-00920-s001.zip]

Archive with 1 entries (1 files):
- antioxidants-3083049-supplementary.pdf
